# Supplementary material for: Screening differential circular RNAs expression profiles in Vulvar Lichen Sclerosus
Source: Biomed Eng Online. 2022 Aug 1;21:51. doi: 10.1186/s12938-022-01013-7 (PMC9344620; doi:10.1186/s12938-022-01013-7)
Supplement: Supplementary file 1 — Additional file 1. Immune-related genes and apoptosis-related genes. [file 12938_2022_1013_MOESM1_ESM.xlsx]

## Sheet: Sheet1
Patient ID	name	age（year）	disease	coures（year）
11714	Dan Mo	51	LS	2
11790	Na Yang	41	LS	10
11823	Jing Chai	55	Syringoma	none
12011	Qian Ge	53	SK	none
12013	Yanhong Li	41	Intradermal nevus	none
11887	Song Li	38	LS	1
12168	Xiaoyan Du	54	SK	none
12256	Xin Yao	68	LYST	none
12091	Baohua Zhang	66	Intradermal nevus	none
12031	Heyuan Kong	44	LS+Lipocystoma	2
12358	Yue Guan	32	LS	2
12419	Chunnv Zhang	67	LS	3
11823	none	none	none	none
11714	none	none	none	none
